# Supplementary material for: Activation of Young LINE-1 Elements by CRISPRa
Source: Int J Mol Sci. 2023 Dec 28;25(1):424. doi: 10.3390/ijms25010424 (PMC10778729; doi:10.3390/ijms25010424)
Supplement: Supplementary file 1 [file ijms-25-00424-s001.zip]

Archive with 2 entries (2 files):
- ijms-2720840-supplementary.xlsx
- Supplementray Figures.pdf
